# Supplementary material for: Structural Modelling of KCNQ1 and KCNH2 Double Mutant Proteins, Identified in Two Severe Long QT Syndrome Cases, Reveals New Insights into Cardiac Channelopathies
Source: Int J Mol Sci. 2021 Nov 28;22(23):12861. doi: 10.3390/ijms222312861 (PMC8657475; doi:10.3390/ijms222312861)
Supplement: Supplementary file 1 [file ijms-22-12861-s001.zip]

Archive with 3 entries (3 files):
- SI-figureS1.pdf
- SI-figureS2.pdf
- SI-figureS3.pdf
